# Supplementary material for: A Maximum Entropy Production Hypothesis for Time Varying Climate Problems: Illustration on a Conceptual Model for the Seasonal Cycle
Source: Entropy (Basel). 2020 Aug 31;22(9):966. doi: 10.3390/e22090966 (PMC7597265; doi:10.3390/e22090966)
Supplement: Supplementary file 1 [file entropy-22-00966-s001.zip]

Archive with 3 entries (3 files):
- equations.py
- main.py
- measure.py
